# Supplementary material for: Heterogeneity of Myc expression in breast cancer exposes pharmacological vulnerabilities revealed through executable mechanistic modeling
Source: Proc Natl Acad Sci U S A. 2019 Oct 14;116(44):22399–408. doi: 10.1073/pnas.1903485116 (PMC6825310; doi:10.1073/pnas.1903485116)
Supplement: Supplementary File [file pnas.1903485116.sd01.xlsx]

## Sheet: Edges
From	To	Type	Cell Line/Tissue	Experiment(s)	Reference
Myc	MycMax	Activatory	Review	Review	Grandori et al., 2000
	MadMax	Inhibitory	Review	Review	Grandori et al., 2000
Max	MycMax	Activatory	Review	Review	Grandori et al., 2000
Max	MadMax	Activatory	Review	Review	Grandori et al., 2000
Mad	MycMax	Inhibitory	Review	Review	Grandori et al., 2000
	MadMax	Activatory	Review	Review	Grandori et al., 2000
MycMax	TRAP1	Activatory	WI38 Fibroblasts	Microarray Expression Analysis of response to myc	Coller et al., 2000
MycMax	ARF	Activatory	MEF	Response to retroviral induction of myc measured by Western and Northern blot	Zindy et al., 1998
MycMax	p21	Inhibitory	WI38 Fibroblasts	Microarray Expression Analysis of response to myc	Coller et al., 2000
MycMax	p21	Inhibitory	SKBR3 breast cancer epithelial	Response to adenovirus induction of myc measured by Western blot	Mitchell and El-Deiry, 1999
MycMax	PTEN	Activatory	IMEC Immortalised Epithelial Mammary Cells	Comparison of normal and myc-null cells for changes in mRNA (measured by RTPCR) and protein (measured by Western blot)	Kaur and Cole, 2013
MycMax	p27	Inhibitory	Primary Human Mammary Tissue and Mouse Mammary Cell Lines HC14)	Response to retroviral induction of myc measured by Western	Nass and Dickson, 1998
MycMax	p27	Inhibitory	Hs578T breast cancer cells	Activity of p27 promotor reporter construct in presence or absence of myc vector	Yang et al., 2001
MycMax	CDK4	Activatory	Rat1 Fibroblasts	Response to adenovirus induction of myc measured by Western and Northern blot	Hermeking et al., 2000
CDK4	Proliferation	Activatory	HCA2 Human Fibroblasts	Overexpression of CDK4 by retrovirus extends lifespan, measured by population doublings over time in cell culture	Morris, Hepburn and Wynford-Thomas, 2002
MycMax	CDK2	Activatory	WI38 Fibroblasts	Microarray Expression Analysis of response to myc	Coller et al., 2000
MycMax	CDK2	Activatory	Primary Human Mammary Tissue and Mouse Mammary Cell Lines HC14)	Response to retroviral induction of myc measured by Western blot	Nass and Dickson, 1998
MycMax	BIM	Activatory	MEF	Response to activation of MycER measured by Northern blot and ChIP-seq	Muthalagu et al., 2014
MycMax	BIM	Activatory	BT474, SKBR3 and MCF7	Response to inhibition of c-myc by siRNA, measured by Western blot	Campone et al., 2011
MycMax	Noxa	Activatory	MDA-MB-231	ChIP binding of myc to Noxa promotor, and effect of c-myc inhibition by shRNA, measured by Western blot	Nikiforov et al., 2007
TRAP1	FoxO	Inhibitory	MCF7	Response to TRAP1 inhibitor, measured by Western blot	Kim et al., 2016
TGFBeta	TGFR	Activatory	Review	Review	Hinck, 2012
TGFR	Myc	Inhibitory	MDA-MB-468	Response of myc mRNA to TGFBeta exposure measured by Northern blot	Fernandez-Pol et al., 1987
TGFR	Mad	Activatory (Indirect)	NMuMG mouse mammary epithelial	Response to TGFBeta exposure measured by Northern and Western blot and ChIP	Siegel, Shu and Massagué, 2003
TGFR	p15	Activatory	HaCaT	Response to TGFBeta exposure measured by Northern blot	Seoane et al., 2001
MycMax	p15	Inhibitory	HaCaT	Physical interactions measured by yeast-two hybrid assay, and response to myc plasmid measured by Western blot	Feng et al., 2002
MycMax	p16	Inhibitory	Review	Review	Amati, Alevizopoulos and Vlach, 1998
EGF	ErbB1-ErbB1	Activatory	Review	Review	Yarden and Sliwkowski, 2001
ErbB1-ErbB1		Expression in breast	MCF10A	ErbB1-ErbB1 detected by Western blot.	Dong, Wodziak and Lowe, 2015
EGF	ErbB1-ErbB2	Activatory	T47D	Immunoblot to determine phosphorylation of receptor in different conditions	Klapper et al., 1999
EGF	ErbB2-ErbB3	Activatory	Skbr3, MDA-MB-361, BT474	Immunoblot to determine phosphorylation of receptor in different conditions	Holbro et al., 2003
ErbB1	ErbB1-ErbB1	Activatory	Review	Review	Yarden and Sliwkowski, 2001
ErbB1	ErbB1-ErbB1	Activatory	A431 Human Squamous Carcinoma	Two-color quantum dot tracking to visualise dimerisation in response to ligands	Low-Nam et al., 2011
ErbB1	ErbB1-ErbB2	Activatory	Review	Review	Yarden and Sliwkowski, 2001
ErbB1	ErbB1-ErbB2	Activatory	T47D	Immunoblot to determine phosphorylation of receptor in different conditions	Klapper et al., 1999
ErbB2	ErbB1-ErbB2	Activatory	Review	Review	Yarden and Sliwkowski, 2001
ErbB2	ErbB1-ErbB2	Activatory	T47D	Immunoblot to determine phosphorylation of receptor in different conditions	Klapper et al., 1999
ErbB2	ErbB2-ErbB3	Activatory	Review	Review	Yarden and Sliwkowski, 2001
ErbB2	ErbB2-ErbB3	Activatory	T47D	Immunoblot to determine phosphorylation of receptor in different conditions	Klapper et al., 1999
ErbB3	ErbB2-ErbB3	Activatory	Review	Review	Yarden and Sliwkowski, 2001
ErbB3	ErbB2-ErbB3	Activatory	T47D	Immunoblot to determine phosphorylation of receptor in different conditions	Klapper et al., 1999
ErbB1-ErbB1	Ras	Activatory	HeLa	Co-immunoprecipitation to assay protein-protein interaction	Schulze, Deng and Mann, 2005
ErbB1-ErbB2	Ras	Activatory	HeLa	Co-immunoprecipitation to assay protein-protein interaction	Schulze, Deng and Mann, 2005
ErbB2-ErbB3	PI3K	Activatory	Skbr3, MDA-MB-361, BT474	Immunoblot to determine phosphorylation of receptor in different conditions	Holbro et al., 2003
Ras	Raf-1	Activatory	3T3 Fibroblasts	Binding assays carried out on cell lysates	Jelinek et al., 1994
		Activatory	Primary Breast Tissue	Immunohistochemistry for Ras, Raf-1 and MAPK pathway expression.	McGlynn et al., 2009
Raf-1	Mek	Activatory	3T3 Fibroblasts	Binding assays carried out on cell lysates	Jelinek et al., 1994
		Activatory	Primary Breast Tissue	Immunohistochemistry for Ras, Raf-1 and MAPK pathway expression.	McGlynn et al., 2009
		Activatory	3T3 Fibroblasts	Effect on Mek from Raf-1 transfection, measured by chromatography	Kyriakis et al., 1992
Mek	Erk	Activatory	Review	Review	Cobb, 1999
		Activatory	Primary Breast Tissue	Immunohistochemistry for Ras, Raf-1 and MAPK pathway expression.	McGlynn et al., 2009
Erk	Elk-1	Activatory	3T3 Fibroblasts	Response to constitutively active Mek measured by immunoprecipitation of anti-Elk1 antibody	Aplin et al., 2001
Elk-1	cFos	Activatory	3T3 Fibroblasts	Response of transfected cFos promotor to growth factor induced signals detected by mRNA immunoblot	Hill and Treisman, 1995
cFos	Myc	Activatory (Indirect)	MCF7	Effect of inhibition of cFos with dominant negative mutant measured by Western blot	Lu et al., 2005
Erk	Myc	Activatory	REF52 Fibroblasts	Stability of myc under different Ras-pathway dependent phosphorylations measured by immunoprecipitation of myc over time.	Sears et al., 2000
Erk	Rsk	Activatory	MCF10A Breast	Effect of inhibition of cFos with dominant negative mutant measured by Western blot	Doehn et al., 2013
Rsk	GSK3	Inhibitory	3T3 Fibroblasts	Phosphorylation of GSK3 in presence or absence of Rsk determined by immunoprecipitation	Eldar-Finkelman et al., 1995
Rsk	GSK3	Inhibitory	Primary Human Colon Carcinoma	Effect of dominant negative Erk on phosphorylation of GSK3 determined by immunoprecipitation	Ding et al., 2005
Rsk	BAD	Inhibitory	Primary mouse mammary epithelial cells	Effect of Rsk on BAD phosphorylation determined by immunoprecipitation	Gilmore et al., 2002
Ets-2	p16	Activatory	TIG3, Hs68 Human Fibroblasts	ChIP of interaction between Ets-2 and p16	Ohtani et al., 2001
Erk	Ets-2	Activatory	SKBR3	ChIP to measure interactions in presence or absence of EGF	Al-azawi et al., 2008
Ets-2	Myc	Activatory	SKBR3	ChIP to measure interactions in presence or absence of EGF	Al-azawi et al., 2008
Mek	p38	Activatory	Primary Human Breast Tissue	Analysis of coexpression in breast cancer samples	Esteva et al., 2001
Ras	p38	Activatory (indirect)	MDA-MB-231	Response to lapatinib, measured by Western blot	Kwon et al., 2015
Ras	p38	Activatory (indirect)	MCF10A	Response to Ras as measured by immunoblot, and effect of p38 inhibition on Ras effects	Kim et al., 2003
p38	VEGF	Activatory	MCF7, SKBR3	Western and Northern blot analysis of VEGF, and requirement of p38 for its activation by HRG-$\beta$1	Xiong et al., 2001
Erk	FoxO	Inhibitory	MCF7	Immunoblot of FoxO in response to Erk activation by consitutively active Mek	Yang et al., 2008
Erk	BIM	Inhibitory	MCF10A	Immunoblot for BIM with and without Erk inhibition during G1/S arrest	Collins et al., 2005
Erk	CDK4	Activatory	Review	Review	Whitmarsh and Davis, 2000
Erk	CDK4	Activatory	3T3 Fibroblasts	Immunoblot following Erk activation by consitutively active Mek	Cheng et al., 1998
Erk	CDK4	Activatory	Human Lung Fibroblast	Blocking Erk prevented activation of CDK4 by silica exposure, as measured by immunoblot.	Shen et al., 2008
Ras	PI3K	Activatory	COS-7	In vitro and in vivo interaction assay and crystal structure of Ras-PI3K complex	Pacold et al., 2000
PI3K	Akt	Activatory	Review	Review	Franke, Kaplan and Cantley, 1997
Akt	HIF1	Activatory	MDA-MB-468	Western blot analysis with and without kinase inhibitors	Blancher et al., 2001
Akt	p21	Inhibitory	MDA-MB-453	p21 phosphorylation determined with Western blot with and without PI3K inhibitor LY294002	Zhou et al., 2001
Akt	GSK3	Inhibitory	MCF7	Western blot analysis following transfection of consitutively active Akt	Knuefermann et al., 2003
Akt	BAD	Inhibitory	MCF7	Western blot analysis following transfection of consitutively active Akt	Knuefermann et al., 2003
Akt	EZH2	Inhibitory	IMEC Immortalised Epithelial Mammary Cells	Phosphorylation of EZH2 measured by immunoblot following Akt inhibition	Kaur and Cole, 2013
Akt	Apoptosis	Inhibitory	Rat1 Fibroblasts	Effect on apoptosis by Akt inhibitor ceremide	Zundel and Giaccia, 1998
Akt	Caspase9	Inhibitory	293T HEK	Phosphorylation of Caspase9 in response to Akt transfection, measured by immunoprecipitation.	Cardone, 1998
Akt	Caspase9	Inhibitory	MCF7	Resveratol leads to Akt phosphorylation, followed by Caspase 9 phosphorylation	Li et al., 2006
Akt	FoxO	Inhibitory	MCF7	Translocation of FoxO3a measured with confocal microscopy, and is dependent on Akt signalling.	Sunters et al., 2006
EZH2	BIM	Inhibitory	MCF7	Bim response to activation and inhibition of EZH2 measured by immunoblot and RT-PCR	Wu et al., 2010
EZH2	Myc	Inhibitory	IMEC Immortalised Epithelial Mammary Cells	Response of Myc to EZH2 inhibition by siRNA measured by RT-PCR	Kaur and Cole, 2013
PTEN	Akt	Inhibitory	IMEC Immortalised Epithelial Mammary Cells	Comparison of normal and myc-null cells for changes in protein (measured by Western blot)	Kaur and Cole, 2013
EZH2	BIM	Inhibitory	MCF7	Bim response to activation and inhibition of EZH2 measured by immunoblot and RT-PCR	Wu et al., 2010
FoxO	BIM	Activatory	MCF7, MDA-MB-231	Immunoblot of FoxO and BIM in response to paclitaxel, and BIM response is dependent on FoxO activity	Sunters et al., 2003
FoxO	CDK4CylindD	Inhibitory	MEF	Response to retrovirally induced FoxO measured by Western blot.	Schmidt et al., 2002
FoxO	p21	Activatory	MCF7	Comparison of expression in FoxO and FoxO-null cells, measured by immunoblot.	Zou et al., 2008
FoxO	p27	Activatory	Ba/F3 Murine pre-B-cell	Immunoblot of p27 in with and without FoxO inhibition.	Dijkers et al., 2000
FoxO	p27	Activatory	MCF7, MDA-MB-231	Immunoblot of FoxO and p27 in response to paclitaxel, and BIM response is dependent on FoxO activity	Sunters et al., 2003
GSK3	MycMax	Inhibitory	MCF7	Western blot of myc phosphorylation under modulation of GSK3 activity by different inhibitors	Yeh et al., 2004; Rodrik et al., 2006
mdm2	p53	Inhibitory	HCA2 Fibroblasts	Response of p53 reporter in response to anti-mdm2 antibody	Blaydes and Wynford-Thomas, 1998
ARF	mdm2	Inhibitory	MEF	Change in mdm2 localisation in response to Arf measured by immunofluorescence	Weber et al., 1999
p53	PUMA	Activatory	MCF7	Northern blot in p53-inducible cells	Nakano and Vousden, 2001
p53	PUMA	Activatory	MEF	Comparison of loss of PUMA and Noxa in ameliorating p53-induced apoptosis due to radiation	Villunger et al., 2003
p53	Noxa	Activatory	MEF	Comparison of loss of PUMA and Noxa in ameliorating p53-induced apoptosis due to radiation	Villunger et al., 2003
p53	p21	Activatory	HCT116 Human Colorectal	Immunoblot following p53 activation by radiation	Bunz et al., 1998
p53	PTEN	Activatory	SAOS-2 Osteosarcoma	Measurement of mRNA and protein by immunoblot following p53 activation by radiation	Stambolic et al., 2001
p53	HIF1	Inhibitory	MCF7 Breast Cancer	Comparison of expression of HIF1 reporter constructs in presence or absence of transfected p53	Blagosklonny et al., 1998
mdm2	FoxO	Inhibitory	MCF7 Breast Cancer	Immunoblot of FoxO in response in mdm2 normal and mdm2 null cells, in response to Erk	Yang et al., 2008
p53	PTEN	Activatory	MEF	Measurement of mRNA and protein by immunoblot following p53 activation by radiation	Stambolic et al., 2001
Wnt1	Frizzled	Activatory	Mammary (Review)	Review	Boras-Granic and Wysolmerski, 2008
			Mammary (Review)	Review	Smalley and Dale, 2001
			Drosophila, Human Embryonic Kidney (HEK293)	Immunostaining of Wnt1 binding to Frizzled, transfected into HEK293 cells	Bhanot et al., 1996
Wnt1	LRP	Activatory	Mammary HC11 Cells	Comparison of response to Wnt by normal and lrp-null cells by TOP-FLASH assay	Goel et al., 2012
			Human Embryonic Kidney (HEK293)	Stimulation of cells with Wnt1 induced phosphorylation of LRP as measured by immunoblot.	Tamai et al., 2004
Frizzled	Dishevelled	Activatory	Mammary (Review)	Review	Boras-Granic and Wysolmerski, 2008
			Mammary (Review)	Review	Smalley and Dale, 2001
			HeLa	Dishevelled is required for LRP phosphorylation and aggregation, which works with Frizzled, as measured by immunoblot and real-time confocal microscopy.	Bilic et al., 2007
LRP	Dishevelled	Activatory	Mammary (Review)	Review	Boras-Granic and Wysolmerski, 2008
			Mammary (Review)	Review	Smalley and Dale, 2001
			HeLa	Dishevelled is required for LRP phosphorylation and aggregation, which works with Frizzled, as measured by immunoblot and real-time confocal microscopy.	Bilic et al., 2007
Dishevelled	GSK3-Axin-APC-CK1	Inhibitory	Mammary (Review)	Review	Boras-Granic and Wysolmerski, 2008
			Mammary (Review)	Review	Smalley and Dale, 2001
			Review	Review	MacDonald and He, 2012
Dishevelled	GSK3		Review	Review	MacDonald and He, 2012
			Human Fibroblast 3T3 cells	GSK3 translocation in response to Wnt measured by cryo-electron microscopy	Taelman et al., 2010
GSK3-Axin-APC-CK1	Beta-Catenin	Inhibitory	C57MG mouse mammary epithelial	Response to GSK3 transfection, measured by immunoblot	Farago et al., 2005
Beta-Catenin	TCF	Activatory	Mammary (Review)	Review	Boras-Granic and Wysolmerski, 2008
			Mammary (Review)	Review	Smalley and Dale, 2001
			Xenopus	Beta-Catenin LEF complexes detected by co-immunoprecipitation	Behrens et al., 1996
			HT29 Colon Cancer	TOPFLASH assay for Beta-Catenin TCF interaction	Korinek et al., 1997
TCF	Myc		HT29 Colon Cancer	Northern blot of myc following TCF induction by APC in APC-inducible cell line	He et al., 1998
			Mouse Mammary	RT-PCR of myc in mice with consitutively active beta-catenin	Teuliere et al., 2005
TCF	CDK4	Activatory	MCF7	Response to Beta-catenin plasmid, measured by Western blot	Lin et al., 2000
Wnt1	p27	Inhibitory (Indirect)	Neuronal cells	Effect of Wnt1 on p27 mRNA measured by RT-PCR	Castelo-Branco et al., 2003
Wnt1	p27	Inhibitory (Indirect)	3T3 Fibroblasts	Immunoblot of p27 in Wnt and Mek overexpressing cells	Rimerman, Gellert-Randleman and Diehl, 2000
TCF	PEA3	Activatory	Mouse Mammary Epithelial	Immunoblot of PEA3 expression in Wnt1 overexpressing cells	Howe et al., 2001
TCF	Twist	Activatory	HC11, C57MG mouse mammary and \textit{in vivo	Immunoblot of Twist expression in Wnt1 overexpressing cells	Howe et al., 2003
Wnt1	Twist	Activatory (Indirect)	Human Primary Breast Cancer samples	Twist expression correlated with Wnt expression, as measured by RT-PCR	Watanabe et al., 2004
Twist	p53	Inhibitory (Indirect)	MCF7	Twist expressing cells have compromised p53 response to radiation	Stasinopoulos et al., 2005
Twist	p53	Inhibitory	HNE1-T3 and HNE1 nasopharangeal cancer	Expression of Twist increases mdm2 expression, measured by RT-PCR	Wang et al., 2004
Twist	Apoptosis	Inhibitory	HNE1-T3 and HNE1 nasopharangeal cancer	Ectopic Twist leads to resistance to paclitaxel and vincristine	Wang et al., 2004
Twist	ARF	Inhibitory	Review (Neuroblastoma)	Review	Puisieux, Valsesia-Wittmann and Ansieau, 2006
Twist	Apoptosis	Inhibitory	Human breast cancer (unpublished data)	Review	Puisieux, Valsesia-Wittmann and Ansieau, 2006
Twist	ARF	Inhibitory	MEFs	Immunoblot shows lower ARF in cells ectopically expressing Twist	Maestro et al., 1999
p21	CDK4	Inhibitory	MCF7	Immunoprecipitated crude cell lysates, after activation of p53-p21 pathway by DNA-damaging agent, with anti-Cdk4 or anti-cyclin D antibodies for the Cdk4 complex and with anti-Cdk2 or anti-cyclin E antibodies for the Cdk2 complex and immunoblotted the precipitated proteins with anti-p21 antibodies.	He et al., 2005
p21	CDK2	Inhibitory	MCF7	Immunoprecipitated crude cell lysates, after activation of p53-p21 pathway by DNA-damaging agent, with anti-Cdk4 or anti-cyclin D antibodies for the Cdk4 complex and with anti-Cdk2 or anti-cyclin E antibodies for the Cdk2 complex and immunoblotted the precipitated proteins with anti-p21 antibodies.	He et al., 2005
p27	CDK4	Inhibitory	Mv1Lu Lung Epithelial	Immunoprecipitation of p27 binding to cdks and immunoblot of phosphorylation	Ray et al., 2009
p27	CDK2	Inhibitory	BT-474 Cells	Expression and association of p27 with cdk2 measured after treatment with anti-HER2 monoclonal antibody.	Lane et al., 2001
p16	CDK4	Inhibitory	BALB/c mice	In vitro association assay of p16 and CDK4 binding	Lukas et al., 1995
p15	CDK4	Inhibitory	Human Mammary Epithelial Cell (HMEC)	Immunoprecipitation assay of p15 CDK4 binding	Sandhu et al., 1997
GSK3	CDK4	Inhibitory	Cell Free, 3T3 Fibroblasts	Phosphorylation of CDK4 by GSK3 in vitro measured by autoradiography.	Diehl et al., 1998
GSK3	CDK2	Inhibitory	Cell Free, Rat Fibroblasts	Tryptic phosphopeptide maps show effects of GSK3	Welcker et al., 2003
CDK2	pRb	Inhibitory	Review	Review	Draetta, 1994
CDK4	pRb	Inhibitory	Review	Review	Weinberg, 1995
pRb	E2F-1	Inhibitory	Review	Review	Weinberg, 1995
E2F-1	ARF	Activatory	SAOS-2 Osteosarcoma	Western blot of ARF in cells with inducible E2F-1	Bates et al.,1998
E2F-1	Proliferation	Activatory	REF52 Rat	Proliferation measured by BrdU incorporation in response to E2F1 plasmid	Johnson et al., 1993
E2F-1	EZH2	Acrtivatory	MCF7	Western blot of EZH2 in responset to E2F1 activation using cells transformed by oncogene E1A	Wu et al., 2010
PUMA	Bcl-2	Inhibitory	DLD1, SW48, HCT116 Colorectal	PUMA Bcl-2 binding assessed with immunoprecipitation	Yu et al., 2001
PUMA	Bcl-2	Inhibitory	SAOS-2 Osteosarcoma	PUMA Bcl-2 binding assessed with immunoprecipitation	Nakano and Vousden, 2001
PUMA	Bcl-2	Inhibitory	All (cell free) and MEFs	Affinity and competition assays on recombinant proteins, and targets of proteins in mammalian cells assessed with co-immunoprecipitation.	Chen et al., 2005
PUMA	Bcl-xl	Inhibitory	All (cell free) and MEFs	Affinity and competition assays on recombinant proteins, and targets of proteins in mammalian cells assessed with co-immunoprecipitation.	Chen et al., 2005
PUMA	Mcl1	Inhibitory	All (cell free) and MEFs	Affinity and competition assays on recombinant proteins, and targets of proteins in mammalian cells assessed with co-immunoprecipitation.	Chen et al., 2005
PUMA	Bcl-W	Inhibitory	All (cell free) and MEFs	Affinity and competition assays on recombinant proteins, and targets of proteins in mammalian cells assessed with co-immunoprecipitation.	Chen et al., 2005
PUMA	A1	Inhibitory	All (cell free) and MEFs	Affinity and competition assays on recombinant proteins, and targets of proteins in mammalian cells assessed with co-immunoprecipitation.	Chen et al., 2005
BIM	Bcl-2	Inhibitory	All (cell free) and MEFs	Affinity and competition assays on recombinant proteins, and targets of proteins in mammalian cells assessed with co-immunoprecipitation.	Chen et al., 2005
BIM	Bcl-xl	Inhibitory	All (cell free) and MEFs	Affinity and competition assays on recombinant proteins, and targets of proteins in mammalian cells assessed with co-immunoprecipitation.	Chen et al., 2005
BIM	Mcl1	Inhibitory	All (cell free) and MEFs	Affinity and competition assays on recombinant proteins, and targets of proteins in mammalian cells assessed with co-immunoprecipitation.	Chen et al., 2005
BIM	Bcl-W	Inhibitory	All (cell free) and MEFs	Affinity and competition assays on recombinant proteins, and targets of proteins in mammalian cells assessed with co-immunoprecipitation.	Chen et al., 2005
BIM	A1	Inhibitory	All (cell free) and MEFs	Affinity and competition assays on recombinant proteins, and targets of proteins in mammalian cells assessed with co-immunoprecipitation.	Chen et al., 2005
BAD	Bcl-2	Inhibitory	All (cell free) and MEFs	Affinity and competition assays on recombinant proteins, and targets of proteins in mammalian cells assessed with co-immunoprecipitation.	Chen et al., 2005
BAD	Bcl-xl	Inhibitory	All (cell free) and MEFs	Affinity and competition assays on recombinant proteins, and targets of proteins in mammalian cells assessed with co-immunoprecipitation.	Chen et al., 2005
BAD	Bcl-W	Inhibitory	All (cell free) and MEFs	Affinity and competition assays on recombinant proteins, and targets of proteins in mammalian cells assessed with co-immunoprecipitation.	Chen et al., 2005
Noxa	Mcl1	Inhibitory	All (cell free) and MEFs	Affinity and competition assays on recombinant proteins, and targets of proteins in mammalian cells assessed with co-immunoprecipitation.	Chen et al., 2005
Noxa	A1	Inhibitory	All (cell free) and MEFs	Affinity and competition assays on recombinant proteins, and targets of proteins in mammalian cells assessed with co-immunoprecipitation.	Chen et al., 2005
Bcl-2	BAXBAK	Inhibitory	All (Co-IP)	Bcl-2 BAXBAK binding assessed with immunoprecipitation	Oltvai, Milliman and Korsmeyer, 1993
Bcl-xl	BAXBAK	Inhibitory	Cell free	Mitochondria from mice were incubated with Bcl-xl to assess effect on membrane permealization. Bcl-xl BAXBAK binding assessed by co-immunoprecipitation.	Billen et al., 2008
Mcl1	BAXBAK	Inhibitory	MEF, HeLa	Cytochrome c release measured in cells transfected with Mcl1 and BAXBAK. Bcl-xl BAXBAK binding assessed by co-immunoprecipitation.	Germain, Milburn and Duronio, 2008
Bcl-W	BAXBAK	Inhibitory	Mouse Myeloid Cells	Enforced expression of bcl-w protected cells against cytotoxic conditions	Gibson et al., 1996
Bcl-W	BAXBAK	Inhibitory	Mouse Sertolli	Bcl-W deficient cells undergo increased apoptosis, measured by counting cells overtime by histology. BAXBAK-null cells are protected.	Ross et al., 2001
A1	BAXBAK	Inhibitory	Review	Review	Vogler, 2012
A1	BAXBAK	Inhibitory	Co-IP, GST assay	GST pulldown assay of A1 (Bfl1) binding BAXBAK	Zhai et al., 2008
			Expressed in human breast	Western blot of tumours from mice, and qPCR of human tissue samples	Beverly and Varmus, 2009
			Expressed in human breast	Measured expression in tissue samples using microarray	Campone et al., 2008
A1	Apoptosis	Inhibitory (Indirect)	Mouse breast	In mice with reduced mammary involution, and thus death, A1 (Bfl1) was elevated as measured by RNase protection assay	Capuco et al., 2002
BAXBAK	MOMP	Activatory	MEF	BAXBAK knockout protects against intrinsic cell death signals, measured by enzyme-linked immunosorbent assay of apoptotic DNA fragmentation, and quatification of Caspase3 activity.	Wei et al., 2001
BAXBAK	MOMP	Activatory	MEF	BAK mutants protect against apoptosis, assayed by measuring nonviable cells by flow cytometry following exposure to propidium iodide.	Dewson et al., 2008
MOMP	Apoptosis	Activatory	Review	Review	Tait and Green, 2010
Caspase9	Caspase3	Activatory	Review	Review	Tait and Green, 2010
Caspase3	Apoptosis	Activatory	Review	Review	Tait and Green, 2010
HypoxiaInitial	Hypoxia			NA	Used to fix external pressures on the cell
Hypoxia	FoxO	Inhibitory	MCF7	TRAP1 mutation induces resistance to oxidative stress, measured by in vivo reactive oxygen species, mediated by FoxO	Kim et al., 2016
Hypoxia	PHD2	Inhibitory	CAL51 breast epithelial	Silencing of PHD2 by siRNA upregulates HIF1 in normoxia, measured by Western blot	Berra et al., 2003
PHD2	HIF1	Inhibitory	CAL51 breast epithelial	Silencing of PHD2 by siRNA upregulates HIF1 in normoxia, measured by Western blot	Berra et al., 2003
VHL	HIF1	Inhibitory	BT474 Mammary Epithelial human	miR-155 induction and repression induces and represses angiogenesis, dependent on VHL expression	Kong et al., 2014
HIF1	BNIP3	Activatory	Review	Review	Greijer and van der Wall, 2004
HIF1	BNIP3	Activatory	MCF7	BNIP3 induced by hypoxia, dependent on HIF1, measured by Western blot	Sowter et al., 2001
BNIP3	Apoptosis (Indirect)	Activatory	MCF7	BNIP3 induced by hypoxia, dependent on HIF1, measured by Western blot	Sowter et al., 2001
BNIP3	BAXBAK	Activatory	Review	Review	Mellor and Harris, 2007
HIF1	p53	Activatory (Indirect)	MCF7	HIF1 potentiates p53 dependent PG13-luciferase activity, and co-immunoprecipitates with p53	An et al., 1998
HIF1	mdm2	Inhibitory	MEF	GST pulldown assay for HIF1 and mdm2 interaction and protection of p53 from mdm2 mediated degradation by HIF1 measured by Western blot	Chen et al., 2003
HIF1	p21	Activatory	HCT116 cells	HIF1 increases expression of p21 in normoxia, as measured by Northern blot, and induces cell cycle arrest as measured by BrdU incorporation.	Koshiji et al., 2004
HIF1	p21	Activatory	MEF	Comparison of p21 expression in VHL normal and VHL null cells by immunoblot.	Mack et al., 2005
HIF1	p21	Activatory	MCF7, MDA-MB-231	Gene expression by microarray showed p21 upregulated in hypoxia in breast cancer cell lines	Fanale et al., 2013
HIF1	p27	Activatory	MEF	Comparison of p27 expression in VHL normal and VHL null cells by immunoblot	Mack et al., 2005
HIF1	VEGF	Activatory	MCF7	HIF1 expression correlates with VEGF expression, as measured by immunoblot	Laughner et al., 2001
PEA3	COX2	Activatory	Mouse Mammary Epithelial	Transfection of PEA3 increased expression of COX2 as measured by Northern blot	Howe et al., 2001
COX2	Akt	Activatory (Indirect)	MCF-7, SKBR3	Comparison of Western blot for Akt in COX2 normal and overexpressing cell lines	Majumder et al., 2016
COX2	PGE2	Activatory	Mouse Mammary Epithelial	COX2 and PGE2 expression correlate in samples, and inhibition of COX2 inhibits PGE2	Kundu et al., 2001
PGE2	EP4	Activatory	C3L5 Mouse Mammary	EP receptor antagonists decrease PGE2 dependent iNOS production, while agonists increase, as measured by Nitrate/Nitrite Colorimetric Assay Kit	Timoshenko, Lala and Chakraborty, 2004
EP4	PI3K	Activatory	Review (breast)	Review	Reader, Holt and Fulton, 2011
COX2	VEGF	Activatory	MCF7	RNAi silencing of COX2 inhibits VEGF production, as measured by Western blotting	Yang and Han, 2014
VEGF	Angiogenesis	Activatory	Review	Review	Hoeben et al., 2004
