# Supplementary material for: Heterogeneity of Myc expression in breast cancer exposes pharmacological vulnerabilities revealed through executable mechanistic modeling
Source: Proc Natl Acad Sci U S A. 2019 Oct 14;116(44):22399–408. doi: 10.1073/pnas.1903485116 (PMC6825310; doi:10.1073/pnas.1903485116)
Supplement: Supplementary File [file pnas.1903485116.sd02.xlsx]

## Sheet: Sheet1
Node	Minimum Value	Maximum Value	Target Function	Reference	Reasoning
A1	0	2	floor(2-avg(var(Noxa),var(PUMA),var(BIM)))	Chen et al., 2005	Constitutively active, suppressed by PUMA, BIM and Noxa. Without floor is too sensitive to small changes
Akt	0	2	avg(pos)-avg(neg)
Angiogenesis	0	2	avg(pos)-avg(neg)
Apoptosis	0	6	avg(pos)-avg(neg)
ARF	0	2	max(var(MycMax), (var(E2F-1)*min(1,(var(E2F-1)-1))))-var(Twist)/2	Zindy et al., 1998	Activated by MycMax
				Bates et al., 1998; Trimarchi and Lees, 2002	Activated by E2F-1 above threshold
				Maestro et al., 1999	Inactivated by Twist
					max is needed as in avg() E2F-1 blocks effect of high myc signalling which does not match specification
BAD	0	2	2-max(var(Akt), var(Rsk))	Knuefermann et al., 2003	Inactivated by Akt and Rsk, no major activators therefore assume constitutive activity otherwise
				Gilmore et al., 2002	Inactivated by Akt, no major activators therefore assume constitutive activity otherwise
				Gilmore et al., 2002	Phosphorylation by MAPK pathway on Serine-112 and Serine-155 is sufficient to block BAD, therefore take maximum of Rsk (which leads to these phosphorylations) and Akt (which phosphorylates Serine-136)
BAXBAK	0	6	ceil(6-avg(var(Bcl-2),var(Bcl-xl),var(Mcl1),var(Bcl-W),var(A1))+var(BNIP3))	Oltvai, Milliman and Korsmeyer, 1993	Constitutively active, inhibited by Bcl-2
				Billen et al., 2008	Constitutively active, inhibited by Bcl-xl
				Gibson et al., 1996; Ross et al., 2001	Constitutively active, inhibited by Bcl-W
				Germain, Milburn and Duronio, 2008	Constitutively active, inhibited by Mcl1
				Zhai et al., 2008; Vogler, 2012	Constitutively active, inhibited by A1
				Sowter et al., 2001; Mellor and Harris, 2007	Activated by BNIP3
					Ceiling so that can reach maximum apoptosis in case where majority of Bcl-2 family is inhibited, rather than strictly when all are
Bcl-2	0	2	floor(2-avg(var(PUMA),var(BIM),var(BAD)))	Chen et al., 2005	Constitutively active, suppressed by PUMA, BIM and BAD. Without floor is too sensitive to small changes
Bcl-W	0	2	floor(2-avg(var(PUMA),var(BIM),var(BAD)))	Chen et al., 2005	Constitutively active, suppressed by PUMA, BIM and BAD. Without floor is too sensitive to small changes
Bcl-xl	0	2	floor(2-avg(var(PUMA),var(BIM),var(BAD)))	Chen et al., 2005	Constitutively active, suppressed by PUMA, BIM and BAD. Without floor is too sensitive to small changes
Beta-Catenin	0	2	2-var(GSK3-Axin-APC-CK1)	Farago et al., 2005; MacDonald and He, 2012	Beta-Catenin is constitutively expressed and degraded
BIM	0	2	avg(pos)-avg(neg)
BNIP3	0	2	avg(pos)-avg(neg)
Caspase3	0	6	avg(pos)-avg(neg)
Caspase9	0	6	var(MOMP)-2*var(Akt)/3	Tait and Green, 2010	Activated by MOMP
				Cardone, 1998; Zundel and Giaccia, 1998; Li et al., 2006	Inhibited by Akt, but not completely, to match specification
CDK2	0	3	ceil(var(MycMax)-avg(var(p21),var(p27),var(GSK3)/2))		Ceil() prevents getting stuck in an oscillatory loop
				Nass and Dickson, 1998	Activated by MycMax
				He et al., 2005	Inhibited by p21
				Lane et al., 2001	Inhibited by p27
				Won and Reed, 1996	Inhibited by GSK3, less strongly than GSK3 inhibits CDK4 to match specification
CDK4	0	3	avg(pos)-avg(neg)
cFos	0	2	avg(pos)-avg(neg)
COX2	0	2	avg(pos)-avg(neg)
Dishevelled	0	2	min(var(Frizzled),var(LRP))	He et al., 2004; MacDonald and He, 2012	Both receptors are required
E2F-1	0	2	6-var(pRb)	Weinberg et al., 1995	Inhibited by pRb
EGF	0	2	Set as an Initial Condition
Elk-1	0	2	avg(pos)-avg(neg)
EP4	0	2	avg(pos)-avg(neg)
ErbB1	0	2	1	Yarden and Sliwkowski, 2001	Constitutively expressed, can be overexpressed in cancer
ErbB1-ErbB1	0	2	min(var(ErbB1),var(ErbB1))*var(EGF)	Yarden and Sliwkowski, 2001	minimum reflects heterodimer, so smallest of the pair is rate limiting
ErbB2	0	2	1	Yarden and Sliwkowski, 2001	Constitutively expressed, can be overexpressed in cancer
ErbB1-ErbB2	0	2		Yarden and Sliwkowski, 2001	minimum reflects heterodimer, so smallest of the pair is rate limiting
				Yarden and Sliwkowski, 2001	ErbB2 increases effect of EGF binding
ErbB3	0	2	1	Yarden and Sliwkowski, 2001	Constitutively expressed, can be overexpressed in cancer
ErbB2-ErbB3	0	2		Yarden and Sliwkowski, 2001	minimum reflects heterodimer, so smallest of the pair is rate limiting
				Yarden and Sliwkowski, 2001	ErbB2 increases effect of EGF binding
Erk	0	2	avg(pos)-avg(neg)
Ets-2	0	2	avg(pos)-avg(neg)
EZH2	0	2	avg(pos)-avg(neg)
FoxO	0	2	1-avg(var(Akt),min(var(mdm2),var(Erk)))+min(1,(var(Akt)))*(var(Hypoxia)-var(TRAP1))	Sunters et al., 2006	Constitutive Expression, but downregulated by Akt
				Yang et al., 2008	Constitutive Expression, but downregulated by mdm2 and Erk cooperation
				Brunet et al., 2004; Lehtinen et al., 2006; Kim et al., 2016	Activation by Hypoxia, compensated for TRAP1 in Akt dependent manner
Frizzled	0	2	avg(pos)-avg(neg)
GSK3	0	2	2-avg(var(Rsk),var(Akt), var(Dishevelled))	Eldar-Finkelman et al., 1995; Ding et al., 2005	Constitutive Expression, inhibition by Rsk
				Knuefermann et al., 2003	Inhibition by Akt
				Taelman et al., 2010; MacDonald and He, 2012	Inhibition by Dishevelled
GSK3-Axin-APC-CK1	0	2	min(1,var(GSK3))*(2-var(Dishevelled))	Smalley and Dale, 2001; Boras-Granic and Wysolmerski, 2008	Primarily disrupted by Dishevelled
				Ding et al., 2005	Also can be disrupted by non-Wnt GSK3 signalling
HIF1	0	2	1+var(Akt)-var(VHL)*(var(PHD2))-(var(p53.active)*min(1,(var(p53.active)-1)))	Semenza, 2003	Activated by Akt
				Blancher et al., 2001; Laughner et al., 2001; Ziello, Jovin and Huang, 2007	Suppressed by VHL and PHD2,
				Blagosklonny et al., 1998	Suppressed by p53 when p53 is above a threshold
Hypoxia	0	2	var(HypoxiaInitial)-var(Angiogenesis)/2		Hypoxia is countered by angiogenesis
HypoxiaInitial	0	2	Set as an Initial Condition		Represents pressure on tumour to prevent hypoxia
LRP	0	2	avg(pos)-avg(neg)
Mad	0	2	avg(pos)-avg(neg)	Grandori et al., 2000
MadMax	0	2	min(var(Mad),var(Max))-min(1,floor(min(var(Mad),var(Max))*min(var(Myc),var(Max))/2))	Grandori et al., 2000	Competition between Myc and Mad for Max
Max	0	2	Constitutively Expressed	Grandori et al., 2000
Mcl1	0	2	floor(2-avg(var(PUMA),var(BIM),var(Noxa)))	Chen et al., 2005	Constitutively active, suppressed by PUMA, BIM and Noxa. Without floor is too sensitive to small changes
mdm2	0	2	2-var(ARF)-var(HIF1)/2	Weber et al., 1999	Constitutively active due to p53, suppressed by ARF
				Chen et al., 2003	Constitutively active due to p53, suppressed by HIF1
Mek	0	2	avg(pos)-avg(neg)
MOMP	0	6	avg(pos)-avg(neg)
Myc	0	2	floor(avg(var(TCF),var(cFos), var(Ets-2), max(0,var(Erk)-var(GSK3)))-avg(var(TGFR), min(1,var(EZH2))))	Teuliere et al., 2005	Activated by TCF
				Lu et al., 2005	Activated by cFos
				Al-azawi et al., 2008	Activated by Ets-2
				Kyriakis et al., 1992; Yeh et al., 2004; Rodrik et al., 2006	Activated by Erk, but GSK3 blocks this specifically
				Fernandez-Pol et al., 1987	Inactivated by TGF-Beta
				Kaur and Cole, 2013	Inactivated by EZH2, but not completely, to accord with in vivo data
MycMax	0	2	min(var(Myc),var(Max))-min(1,floor(min(var(Myc),var(Max))*min(var(Mad),var(Max))/2))	Grandori et al., 2000	Competition between Myc and Mad for Max
Noxa	0	2	avg(pos)-avg(neg)
p15	0	2	avg(pos)-avg(neg)
p16	0	2	avg(pos)-avg(neg)
p21	0	2	var(p53.active)-avg(var(Akt), max(0,(var(MycMax)-var(HIF1))))	Bunz et al., 1998	Activation by p21
				Zhou et al., 2001	Suppressed by Akt
				Mitchell and El-Deiry, 1999; Coller et al., 2000; Koshiji et al., 2004; Dang et al., 2008	Suppressed by MycMax, but this is countered by HIF1
p27	0	2	avg(var(FoxO),var(HIF1))-avg(var(TCF),max(0,(var(MycMax)-var(HIF1))))	Sunters et al., 2003	Activated by FoxO
				Mack et al., 2005	Activated by HIF1
				Rimerman, Gellert-Randleman and Diehl, 2000; Castelo-Branco et al., 2003	Suppressed by TCF
				Nass and Dickson, 1998; Yang et al., 2001; Dang et al., 2008; Huang, 2008	Suppressed by MycMax, but this is countered by HIF1
p38	0	2	avg(pos)-avg(neg)
p53	0	2	2-var(mdm2)	Blaydes and Wynford-Thomas, 1998	Constitutively Expressed, suppressed by mdm2
PEA3	0	2	avg(pos)-avg(neg)
PGE2	0	2	avg(pos)-avg(neg)
PHD2	0	2	2-var(Hypoxia)	Semenza, 2003	Constitutively expressed, O2 dependent
PI3K	0	4	avg(pos)-avg(neg)
pRb	0	6	6-ceil(avg(var(CDK2),var(CDK4)))	Draetta, 1994	Inhibited by CDK4
				Weinberg, 1995	Inhibited by CDK2
Proliferation	0	6	avg(pos)-avg(neg)
PTEN	0	2	avg(pos)-avg(neg)
PUMA	0	2	avg(pos)-avg(neg)
Raf-1	0	2	avg(pos)-avg(neg)
Ras	0	2	avg(pos)-avg(neg)
Rsk	0	2	avg(pos)-avg(neg)
TCF	0	2	avg(pos)-avg(neg)
TGFBeta	0	2	Set as an Initial Condition
TGFR	0	2	avg(pos)-avg(neg)
TRAP1	0	2	avg(pos)-avg(neg)
Twist	0	2	avg(pos)-avg(neg)
VEGF	0	3	var(HIF1)+avg(var(COX2), var(p38))/2	Laughner et al., 2001	Increased by HIF1
				Yang and Han, 2014	Increased by COX2, less than HIF1 to match specification
				Xiong et al., 2001	Increased by p38, less than HIF1 to match specification
VHL	0	2		Semenza, 2003	Constitutively expressed
Wnt1	0	2	Set as an Initial Condition
