# Supplementary material for: Heterogeneity of Myc expression in breast cancer exposes pharmacological vulnerabilities revealed through executable mechanistic modeling
Source: Proc Natl Acad Sci U S A. 2019 Oct 14;116(44):22399–408. doi: 10.1073/pnas.1903485116 (PMC6825310; doi:10.1073/pnas.1903485116)
Supplement: Supplementary File [file pnas.1903485116.sd05.xlsx]

## Sheet: Sheet1
Sub-clone	EGF	Wnt1	Myc	Hypoxia	Notes
Healthy	1	1			Normal growth factors and normoxia
WM-T Tumours	1	2		2	Endogenous Myc and high Wnt from MMTV-Wnt1. High hypoxia due to low vascularisation.
Mixed Myc-Low	1	2		1	Endogenous Myc, hypoxia from the growing tumour, and high Wnt from MMTV-Wnt1. Lower hypoxia due to higher vascularisation.
Mixed Myc-High	1	2	2	1	High Myc from MycER, high Wnt from paracrine signalling of Myc-Lo cells. Lower hypoxia due to higher vascularisation.
WM+T Tumours	1	1	2	2	High Myc from MycER, suppressing Wnt from MMTV-Wnt1. High hypoxia due to low vascularisation.
