# Supplementary material for: Heterogeneity of Myc expression in breast cancer exposes pharmacological vulnerabilities revealed through executable mechanistic modeling
Source: Proc Natl Acad Sci U S A. 2019 Oct 14;116(44):22399–408. doi: 10.1073/pnas.1903485116 (PMC6825310; doi:10.1073/pnas.1903485116)
Supplement: Supplementary File [file pnas.1903485116.sd03.xlsx]

## Sheet: BaselineConditions
		Intial Conditions
Cell Line	Source	Wnt1	ErbB1	ErbB2	p53	EGF	PI3K	Ras	Raf-1	Myc	ARF	p16
Baseline mutations of MDA-MB-231	Kao et al., 2009, Hollestelle et al., 2010	2	2		0	2		2	2		0	0
Baseline mutations of MDA-MB-453	Kao et al., 2009; Hollestelle et al., 2010; Vranic, Gatalica and Wang, 2011	2		2	0	2	2	2				0
Baseline mutations of SKBR3	Kao et al., 2009; Hollestelle et al., 2010	2		2	0	2				2

## Sheet: Experiments
Experiment	Cell Line	Source	Changes in addition to baseline	Expected Results	Model Results
Myc inhibition slows proliferation	MDA-MB-231	Watson, Pon and Shiu, 1991	Control	High proliferation and low apoptosis	High proliferation (5)
	MDA-MB-231	Watson, Pon and Shiu, 1991	Myc inhibition (0)	Lower proliferation	Lower proliferation (2)
Knockdown of Wnt causes slower growth	MDA-MB-231	Matsuda et al., 2009	Control	High proliferation and low apoptosis	High proliferation (5) low apoptosis (0)
	MDA-MB-231	Matsuda et al., 2009	Wnt1 Knockdown (0)	Lower proliferation	Lower growth (2) increased apoptosis (1)
Myc and Ras Cooperate to form tumours	Mouse infected with MMTV/v-Ha-ras and MMTV/c-myc	Sinn et al., 1987	EGF and Wnt (1), Myc 2	Cooperation best for tumour formation	Proliferation (2) Apoptosis (3)
	Mouse infected with MMTV/v-Ha-ras and MMTV/c-myc	Sinn et al., 1987	EGF and Wnt (1), Ras 3	Cooperation best for tumour formation	Proliferation (4) Apoptosis (5)
	Mouse infected with MMTV/v-Ha-ras and MMTV/c-myc	Sinn et al., 1987	EGF and Wnt (1), Myc and Ras at 2	Cooperation best for tumour formation	Proliferation (5) Apoptosis (5), better growth than either alone
PUMA knockouts were more resistant to apoptosis than Noxa knockouts	Generic	Michalak et al., 2008	EGF and Wnt1 (2), p53 activation (2)	Highest apoptosis	Highest apoptosis (5)
	Generic	Michalak et al., 2008	EGF and Wnt1 (2), p53 activation (2), Noxa knockout (0)	Lower apoptosis	Lower apoptosis (3)
	Generic	Michalak et al., 2008	EGF and Wnt1 (2), p53 activation (2), PUMA knockout	Lowest, but still non-negligible, apoptosis	Lowest apoptosis (2)
PI3K confers resistance to Trastuzumab in SKBR3 cells	SKBR3	Berns et al., 2007	Control	High proliferation and low apoptosis	High proliferation (6) and low apoptosis (0)
	SKBR3	Berns et al., 2007	Trastuzumab (ErbB2 (0))	Trastuzumab reduces growth of SKBR3 cells	Lower growth (5) and increased apoptosis (3)
	SKBR3	Berns et al., 2007	Trastuzumab (ErbB2 (0)), activation of PI3K (2)	PI3K confers resistance	Same growth (5) and protection from apoptosis (1)
Akt loss lowers proliferation and increases apoptosis	MDA-MB-453	She et al., 2008	Control	High proliferation and low apoptosis	High proliferation (5) and low apoptosis (0)
	MDA-MB-453	She et al., 2008	Akt suppression (0)	Lower proliferation and increased apoptosis	Lower proliferation (4) and increased apoptosis (2)
Akt loss lowers proliferation and increases apoptosis	SKBR3	She et al., 2008	Control	High proliferation and low apoptosis	High proliferation (6) and low apoptosis (0)
	SKBR3	She et al., 2008	Akt suppression (0)	Lower proliferation and increased apoptosis	Same proliferation (6) and increased apoptosis (2)
Lapatinib downregulates Akt and CyclinD1 and upregulates FoxO3a	SKBR3	Hegde et al., 2007	Control	High Akt and CDK4CyclinD1, low FoxO	Akt(1) CDK4CyclinD1 (3) FoxO (0)
	SKBR3	Hegde et al., 2007	Lapatinib (ErbB1 and ErbB2 (0))	Low Akt and CDK4CyclinD1, High FoxO	Akt(0) CDK4CyclinD1 (2) FoxO (1)
p53 induction kills SKBR3 cells	SKBR3	Blagosklonny and El-Deiry, 1996	Control	High proliferation and Low apoptosis	High proliferation (6) and low apoptosis (0)
	SKBR3	Blagosklonny and El-Deiry, 1996	p53 activation (2)	Low proliferation and High apoptosis	Lower proliferation (5) and high apoptosis (5)
Inhibition of ErbB2 reduces VEGF production	SKBR3	Petit et al., 1997	Control	Normal VEGF production	Normal VEGF production (2)
	SKBR3	Petit et al., 1997	ErbB2 (0)	Lower VEGF production	Lower VEGF production (1)
Hypoxia increases VEGF production	MDA-MB-231	Scott et al., 1998	Control	Control	Normal VEGF production (2)
	MDA-MB-231	Scott et al., 1998	Hypoxia	Increased VEGF production	Higher VEGF production (3)
	MDA-MB-453	Scott et al., 1998	Control	Control	Normal VEGF production (2)
	MDA-MB-453	Scott et al., 1998	Hypoxia	Increased VEGF production	Higher VEGF production (3)
	SKBR3	Scott et al., 1998	Control	Control	Normal VEGF production (2)
	SKBR3	Scott et al., 1998	Hypoxia	Increased VEGF production	Higher VEGF production (3)
