# Supplementary material for: Heterogeneity of Myc expression in breast cancer exposes pharmacological vulnerabilities revealed through executable mechanistic modeling
Source: Proc Natl Acad Sci U S A. 2019 Oct 14;116(44):22399–408. doi: 10.1073/pnas.1903485116 (PMC6825310; doi:10.1073/pnas.1903485116)
Supplement: Supplementary File [file pnas.1903485116.sd04.xlsx]

## Sheet: Sheet1
Node	Mean State in Myc-Low	Mean State in Myc-High	Change from Low to High in vivo	Measurement
Proliferation	4	4	Steady	CdU/IdU
ARF	0	2	Increase	qPCR
PUMA	0	2	Increase	qPCR
Noxa	1	2	Increase	qPCR
TRAP1	1	2	Increase	qPCR
PTEN	1	2	Increase	qPCR
p21	0	1	Increase	qPCR
VEGF	3	1	Decrease	qPCR
BNIP3	1	0	Decrease	qPCR
p27	0	0	Steady	qPCR
BIM	0	0	Steady	qPCR
pRb	2	2	Steady/Increase	Western
Erk	1	1	Steady/Increase	Western
BIM	0	0	Steady	Western
