# Supplementary material for: Heterogeneity of Myc expression in breast cancer exposes pharmacological vulnerabilities revealed through executable mechanistic modeling
Source: Proc Natl Acad Sci U S A. 2019 Oct 14;116(44):22399–408. doi: 10.1073/pnas.1903485116 (PMC6825310; doi:10.1073/pnas.1903485116)
Supplement: Supplementary File [file pnas.1903485116.sd07.xlsx]

## Sheet: Sheet1
Node	Category
A1	Apoptosis
Akt	PI3K-Akt
ARF	Growth Antagonist
BAD	Apoptosis
BAXBAK	Apoptosis
Bcl-2	Apoptosis
Bcl-W	Apoptosis
Bcl-xl	Apoptosis
Beta-Catenin	Wnt
BIM	Apoptosis
BNIP3	Apoptosis
Caspase3	Apoptosis
Caspase9	Apoptosis
CDK2	Cycle
CDK4	Cycle
cFos	MAPK
COX2	Hypoxia
Dishevelled	Wnt
E2F-1	Cycle
Elk-1	MAPK
EP4	PI3K-Akt
ErbB1	EGF
ErbB1-ErbB1	EGF
Erk	MAPK
Ets-2	MAPK
EZH2	PI3K-Akt
FoxO	Growth Antagonist
Frizzled	Wnt
GSK3	Growth Antagonist
GSK3-Axin-APC-CK1	Wnt
HIF1	Hypoxia
Hypoxia	Hypoxia
HypoxiaInitial	Hypoxia
LRP	Wnt
Mad	Myc
Max	Myc
Mcl1	Apoptosis
mdm2	Growth Antagonist
Mek	MAPK
MOMP	Apoptosis
Myc	Myc
Noxa	Apoptosis
p15	Growth Antagonist
p16	Growth Antagonist
p21	Growth Antagonist
p27	Growth Antagonist
p38	Growth Antagonist
p53	Growth Antagonist
PEA3	Wnt
PGE2	Hypoxia
PHD2	Hypoxia
PI3K	PI3K-Akt
pRb	Cycle
PTEN	Growth Antagonist
PUMA	Apoptosis
Raf-1	MAPK
Ras	EGF
Rsk	MAPK
TCF	Wnt
TGFBeta	Growth Antagonist
TGFR	Growth Antagonist
TRAP1	Myc
Twist	Wnt
VEGF	Hypoxia
VHL	Hypoxia
