# Supplementary material for: Heterogeneity of Myc expression in breast cancer exposes pharmacological vulnerabilities revealed through executable mechanistic modeling
Source: Proc Natl Acad Sci U S A. 2019 Oct 14;116(44):22399–408. doi: 10.1073/pnas.1903485116 (PMC6825310; doi:10.1073/pnas.1903485116)
Supplement: Supplementary File [file pnas.1903485116.sd06.xlsx]

## Sheet: Sheet1
Node Name	Gene Name
A1	BCL2A1
Akt	AKT1
ARF	CDKN2A
BAD	BAD
BAXBAK	BAX
BAXBAK	BAK
Bcl-2	BCL2
Bcl-W	BCL2L2
Bcl-xl	BCL2L1
Beta-Catenin	CTNNB1
BIM	BCL2L11
BNIP3	BNIP3
Caspase3	CASP3
Caspase9	CASP9
CDK2	CDK2
CDK2	CCNE1
CDK4	CDK4
CDK4	CCND1
cFos	FOS
COX2	PTGS2
Dishevelled	DVL1
E2F-1	E2F1
Elk-1	ELK1
EP4	PTGER4
ErbB1	EGFR
Erk	MAPK1
Ets-2	ETS2
EZH2	EZH2
FoxO	FOXO3
Frizzled	FZD1
GSK3	GSK3B
HIF1	HIF1A
LRP	LRP5
LRP	LRP6
Mad	MXD1
Max	MAX
Mcl1	MCL1
mdm2	MDM2
Mek	MAP2K1
MOMP	MOMP
Myc	MYC
Noxa	PMAIP1
p15	CDKN2B
p16	CDKN2A
p21	CDKN1A
p27	CDKN1B
p38	MAPK14
p53	TP53
PEA3	ETV4
PGE2	PGE2
PHD2	EGLN1
PI3K	PIK3CA
pRb	RB1
PTEN	PTEN
PUMA	BBC3
Raf-1	RAF1
Ras	KRAS
Rsk	RPS6KA1
TCF	TCF7L1
TGFBeta	TGFB1
TGFR	TGFBR1
TRAP1	TRAP1
Twist	TWIST1
VEGF	VEGFA
VHL	VHL
